# Supplementary material for: Prioritizing Avian Species for Their Risk of Population-Level Consequences from Wind Energy Development
Source: PLoS One. 2016 Mar 10;11(3):e0150813. doi: 10.1371/journal.pone.0150813 (PMC4786337; doi:10.1371/journal.pone.0150813)
Supplement: S1 Table — Aggregated habitat classifications from IUCN used to determine the number of suitable habitat types, h, for each species to calculate Indirect Risk Index. (XLSX) [file pone.0150813.s001.xlsx]

## Sheet: Sheet1
IUCN Classifications			Reclassified
Forest	1.1	Boreal	Boreal forest
	1.2	Subarctic	Subarctic forest
	1.4	Temperate	Temperate forest
	1.5	Subtropical/Tropical Dry	Subtropical forest
	1.6	Subtropical/Tropical Moist Lowland	Subtropical forest
	1.7	Subtropical/Tropical Mangrove	Subtropical forest
	1.8	Subtropical/Tropical Swamp	Subtropical forest
	1.9	Subtropical/Tropical Moist Montane	Subtropical forest
Savannah	2.1	Dry	Dry savannah
	2.2	Moist	Moist savannah
Shrubland	3.1	Subarctic	Subarctic shrubland
	3.3	Boreal	Boreal shrubland
	3.4	Temperate	Temperate shrubland
	3.5	Subtropical/Tropical Dry	Subtropical shrubland
	3.6	Subtropical/Tropical Moist	Subtropical shrubland
	3.7	Subtropical/Tropical High Altitude	Subtropical shrubland
	3.8	Mediterranean-type	Subtropical shrubland
Grassland	4.1	Tundra	Tundra
	4.2	Subarctic	Subarctic grassland
	4.4	Temperate	Temperate grassland
	4.5	Subtropical/Tropical Dry Lowland	Subtropical grassland
	4.6	Subtropical/Tropical Seasonally Wet	Subtropical grassland
	4.7	Subtropical/Tropical High Altitude	Subtropical grassland
Wetlands (inland)	5.1	Permanent Rivers, Streams, Creeks	Freshwater
	5.2	Seasonal rivers, streams, creeks	Wetland
	5.3	Shrub Dominated Wetlands	Wetland
	5.4	Bogs, marshes, swamps, fens	Wetland
	5.5	Permanent freshwater lakes	Freshwater
	5.6	Seasonal freshwater lakes	Wetland
	5.7	Permanent Freshwater Marshes/pools	Freshwater
	5.8	Seasonal Freshwater Marshes/pools	Wetland
	5.9	Freshwater springs and oases	Freshwater
	5.1	Tundra wetlands	Wetland
	5.11	Alpine wetlands	Wetland
	5.13	Permanent Inland Deltas	Wetland
	5.14	Permanent saline, brackish lakes	Brackish water
	5.15	Seasonal saline, brackish lakes	Brackish water
	5.16	Permanent saline, brackish marshes	Brackish water
	5.17	Seasonal saline, brackish marshes	Brackish water
Rocky Areas	6	Rocky areas	Rocky areas
Caves	7.1	Dry Caves	Caves
Desert	8.1	Hot	Hot desert
	8.2	Temperate	Temperate desert
Marine Neritic	9.1	Pelagic	Neritic
	9.2	Subtidal rock and rocky reefs	Neritic
	9.3	Subtidal loose rock/pebble/gravel	Neritic
	9.4	Subtidal sandy	Neritic
	9.5	Subtidal sandy-mud	Neritic
	9.7	Macroalgal/kelp	Neritic
	9.8	Coral reef	Neritic
	9.9	Seagrass	Neritic
	9.1	Estuaries	Neritic
Marine Oceanic	10.1	Epipelagic	Pelagic
	10.2	Mesopelagic	Pelagic
Marine Intertidal	12.1	Rocky shorelines	Intertidal
	12.2	Sandy shorelines and/or beaches, sand bars, spits	Intertidal
	12.3	Shingle and/or pebble shoreline and/or beaches	Intertidal
	12.4	Mud shoreline and intertidal mud flats	Intertidal
	12.5	Salt marshes	Intertidal
	12.6	Tidepools	Intertidal
Marine Coastal/ Supratidal	13.1	Sea cliffs and rocky offshore islands	Coastal/Supratidal
	13.3	Coastal sand dunes	Coastal/Supratidal
	13.4	Coastal brackish/saline lagoons/marine lakes	Coastal/Supratidal
	13.5	Coastal freshwater lakes	Coastal/Supratidal
Artificial - Terrestrial	14.1	Arable land	Crop
	14.2	Pastureland	Range
	14.3	Plantations	Crop
	14.4	Rural gardens	Crop
	14.5	Urban areas	Urban
	14.6	Subtropical/tropical heavily degraded former forest	Range
Artificial - Aquatic	15.1	Water storage areas	Water
	15.2	Ponds	Water
	15.3	Aquaculture ponds	Water
	15.4	Salt exploitation sites	Water
	15.5	Excavations (open)	Water
	15.6	Wastewater treatment areas	Water
	15.7	Irrigated land	Wet agricultural
	15.8	Seasonally flooded agricultural land	Wet agricultural
	15.9	Canals and drainage channels, ditches	Wet agricultural
